# Supplementary material for: Comparison of muscle activity distribution in the biceps brachii using monopolar and bipolar multichannel surface electromyography
Source: PLoS One. 2025 Jul 7;20(7):e0325464. doi: 10.1371/journal.pone.0325464 (PMC12233263; doi:10.1371/journal.pone.0325464)
Supplement: S1 Data‌‌ — (XLSX) [file pone.0325464.s001.xlsx]

## Sheet: data
ID	gender	MVC	%MVC										%ARV
													monopolar										bipolar										monopolar
																																	proximal										middle
		N	1s	2s	3s	4s	5s	6s	7s	6s	9s	10s	1s	2s	3s	4s	5s	6s	7s	6s	9s	10s	1s	2s	3s	4s	5s	6s	7s	6s	9s	10s	1s	2s	3s	4s	5s	6s	7s	6s	9s	10s	1s	2s	3s	4s	5s	6s	7s
1	F	12.4	10.2522	15.7767	24.0206	32.2072	44.2401	61.7332	71.164	81.5561	85.3962	83.5293	12.3692	17.3545	23.3478	28.6276	44.5366	55.251	74.1819	86.7095	97.1621	100	19.9488	23.1884	27.3607	34.2759	48.6872	66.898	91.1788	106.627	111.318	100	12.6496	18.1373	24.3178	30.0763	45.9396	61.9013	83.2	96.8703	108.59	108.703	12.862	17.8471	23.8323	29.367	45.8531	56.4887	77.9939
2	M	12.3	2.84258	14.3916	21.8758	32.5526	36.9339	50.2142	61.487	66.9386	76.991	81.5656	27.4237	34.3408	42.3946	47.3408	67.8423	64.6435	69.4451	84.93	99.3405	100	27.2589	31.7854	38.5067	43.2626	55.8187	60.8621	65.341	78.9608	94.9285	100	22.4028	28.183	34.8603	39.6427	56.2648	54.8914	60.2539	72.8359	84.5261	87.4304	27.3603	34.2456	42.4404	47.4868	68.1531	64.4851	69.7066
3	F	9.9	7.59847	20.801	25.9514	30.5918	41.1209	48.915	57.4429	66.6617	75.7814	83.6202	18.4934	20.1835	20.9424	25.3835	36.1187	48.031	63.2998	73.0296	89.2464	100	25.4695	29.2081	29.8601	35.7966	48.6277	52.5416	76.9719	84.5497	94.8329	100	24.4122	27.0851	26.627	32.3599	47.3968	62.529	90.8134	99.0478	114.845	125.723	19.3666	21.1241	21.9631	25.7523	37.0056	50.3745	66.9326
4	M	9.6	13.9133	17.2055	20.4388	30.71	34.4554	45.3445	54.4198	61.614	69.2392	74.7558	27.582	29.5123	53.4213	43.7638	71.5216	80.5532	88.1836	98.4252	101.841	100	24.0372	26.3946	39.0104	37.2846	55.025	64.92	75.1459	82.3662	90.3945	100	28.8301	32.14	57.5613	49.572	79.967	91.5314	102.513	114.717	120.164	121.596	29.0319	31.4526	57.5041	47.2739	76.7053	86.4858	95.7959
5	F	11.4	4.76987	16.3916	25.9729	36.2579	42.5468	55.6308	58.7523	66.88	82.184	89.2877	13.877	21.0552	27.9895	35.3111	41.1156	51.3543	53.7387	75.5858	95.97	100	12.5039	15.271	19.7183	23.943	28.938	38.7194	40.0379	57.8954	92.9746	100	14.1343	21.1053	27.4632	35.4586	41.0194	52.5648	55.3063	78.6181	102.929	106.008	14.3693	21.6909	28.7578	36.0576	42.0617	52.0579	54.4748
6	M	10.3	6.96969	10.6228	18.2281	28.8431	42.2869	47.0166	61.0747	67.8541	78.8918	85.2588	27.2461	30.3623	37.6616	52.1805	46.7313	65.0352	64.2156	75.3767	81.8463	100	26.7161	28.2	32.3242	42.0119	40.1193	53.4045	57.1029	65.2035	84.5332	100	32.3506	35.1957	43.0687	63.3807	53.9419	79.2199	77.3291	90.4965	103.726	127.976	27.5422	30.5581	38.0814	53.8452	46.9752	67.2405	66.773
7	M	11.3	1.14565	13.5715	35.3802	36.0184	50.0872	61.078	76.02	72.5647	91.6041	101.843	27.157	47.7898	46.5097	63.5371	64.7417	82.9361	77.18	75.453	89.6553	100	41.6927	41.8062	56.2788	63.3701	61.1184	61.7068	76.8392	85.2622	84.1156	100	27.6709	45.5308	42.4609	58.0414	60.0612	77.028	74.7335	74.8811	91.9856	106.476	27.8592	50.1158	49.1936	67.043	67.9106	86.9966	80.4177
8	F	18.3	4.39315	19.5107	29.6783	42.8036	50.0346	62.9407	70.8524	83.9091	88.8565	91.8264	18.8718	22.3485	26.3042	35.464	44.3354	57.0008	85.4618	121.983	138.982	100	17.0021	20.5468	25.092	35.5009	44.8898	59.1928	84.3939	118.869	131.73	100	18.5917	22.2614	26.5386	35.9615	44.7956	58.2588	87.5027	128.446	145.939	108.717	19.0873	22.7483	26.7334	36.3359	45.331	58.3011	87.9411
9	F	11.6	4.8394	11.6894	14.1033	23.2112	30.9344	50.1288	55.4191	69.4781	80.762	89.7275	18.0465	19.2319	27.7122	32.6891	47.9432	48.5196	57.9086	73.525	87.3334	100	25.7751	24.9967	28.9785	31.3397	42.9592	51.2692	58.1224	71.7483	87.8303	100	17.5389	18.4533	25.6232	29.791	46.937	52.248	59.9996	77.4782	97.1862	109.732	18.9334	20.2533	28.9572	33.9291	49.9137	50.8334	59.7451
10	F	7.8	6.12977	10.9308	24.7541	32.3082	41.2755	51.0231	59.3758	66.5714	73.2244	77.5667	26.2586	41.6809	43.0888	59.722	69.2167	79.0523	93.362	107.808	105.058	100	31.0416	34.7443	36.1305	44.9689	50.0582	63.198	74.1439	88.1607	102.487	100	25.3253	39.055	42.073	58.6401	70.0057	81.8662	98.2829	114.384	115.602	107.941	27.4649	43.3771	45.0228	62.5888	72.5741	83.2245	98.1111
11	M	15.7	4.44246	18.5675	23.658	32.2873	40.5043	47.1065	62.8403	72.3965	83.5077	87.5921	21.2241	30.4219	25.9544	44.2259	41.375	64.8501	60.059	75.8999	96.7159	100	32.6886	38.1081	38.7088	47.6615	45.0492	59.7553	63.577	73.6795	95.7204	100	20.9986	30.3941	26.4804	42.2462	40.4761	63.5916	58.7711	73.637	95.5966	98.2938	21.7051	31.1643	26.564	45.0928	42.4127	66.6313	61.3838
12	F	13.5	2.88335	8.30579	11.6213	23.5421	34.3272	45.8089	59.8753	70.553	86.1643	95.8074	12.4742	15.5482	25.3974	32.0712	47.8439	53.4911	67.1367	83.1524	90.9115	100	15.929	16.4939	20.0744	26.5229	36.2033	43.748	54.9626	77.9378	92.1764	100	12.6494	15.7182	26.2483	33.2899	51.3668	58.2835	72.8149	92.1291	100.559	116.372	12.8169	16.0124	26.2165	32.9263	49.2853	55.0922	68.9408
13	F	10.1	4.44246	18.5675	23.658	32.2873	40.5043	47.1065	62.8403	72.3965	83.5077	87.5921	28.955	25.2329	34.8445	34.4682	47.3573	45.6536	70.0257	63.4457	93.3816	100	22.698	21.7575	27.2812	27.1299	34.8352	36.7479	51.0328	52.1275	79.5248	100	23.5671	20.502	28.8768	28.6904	39.143	38.5108	60.3654	55.4866	83.9793	86.4517	29.137	25.5451	35.4079	35.1648	48.9353	47.6465	73.946
14	F	7.3	6.73573	11.9574	22.1256	31.028	36.7482	43.4205	58.3424	70.9739	79.8365	82.2422	23.8192	29.2339	30.4969	39.7386	42.4684	51.491	57.3431	83.2109	71.5008	100	39.4589	42.1312	45.4019	47.923	47.1508	54.7168	63.8765	77.6188	72.6977	100	22.1935	27.3006	29.2313	38.1925	40.9274	50.7218	54.8785	81.3431	68.5116	102.578	24.595	30.3106	31.4138	41.0373	44.1539	53.1868	59.6353
15	F	9.2	5.10962	10.5283	17.885	20.1101	36.8193	39.8638	49.5684	60.7004	68.9777	75.6283	24.1744	30.0284	26.4583	47.3103	43.0649	65.7741	75.7957	81.8422	109.847	100	35.6043	38.0952	37.3837	49.269	48.6245	61.8145	65.2632	79.8921	92.4452	100	22.9281	28.5694	24.8309	43.679	39.3686	60.0259	70.3606	77.2363	102.956	92.8594	25.1547	31.1083	27.3561	48.8215	43.9834	66.984	76.7874
16	M	21.6	5.10232	11.062	29.4442	26.3836	40.2887	52.4371	63.8002	75.0941	77.5465	86.0422	10.7682	27.2382	23.1211	33.5035	51.6935	52.8814	82.232	70.0526	107.808	100	18.5436	27.4682	25.8548	32.6988	46.1261	54.4892	76.6541	74.7822	100.543	100	10.1701	25.4606	22.0226	31.0205	47.3669	47.7438	74.4635	63.5736	99.7849	91.9369	11.0184	27.8308	23.6616	34.152	52.7943	53.9036	83.249
17	M	13	13.1183	18.0733	28.3582	35.3014	45.7733	56.469	71.7932	76.6863	82.4391	87.043	17.174	22.233	33.2457	35.9208	57.8262	74.9333	69.8394	78.5783	82.9289	100	20.7089	23.2856	29.5571	32.6711	45.5916	60.0138	77.4347	70.3031	88.2472	100	17.4963	22.2759	32.0056	34.8368	54.8228	70.9335	67.8468	82.3454	86.9232	105.645	17.4875	22.6208	33.8217	36.2826	58.3342	75.5305	68.8542
18	F	13.4	2.26074	7.70772	17.1322	30.5809	38.2428	47.7167	63.2649	71.6356	81.6132	91.8249	13.6977	18.9997	34.9658	37.8675	45.6787	52.2232	66.5232	72.2575	98.5336	100	12.0995	15.0911	22.4437	24.1678	30.487	36.2069	55.9997	64.2927	101.004	100	11.8845	15.9199	28.8836	32.1477	41.2854	50.1988	67.3987	76.7049	114.203	116.477	15.0596	20.6884	37.0755	39.9635	48.04	54.7871	70.2248
[truncated: 103 more columns]
